# Supplementary material for: Transmission dynamics and elimination potential of zoonotic tuberculosis in morocco
Source: PLoS Negl Trop Dis. 2017 Feb 2;11(2):e0005214. doi: 10.1371/journal.pntd.0005214 (PMC5289436; doi:10.1371/journal.pntd.0005214)
Supplement: S3 Supporting information — (XLSX) [file pntd.0005214.s003.xlsx]

## Sheet: Sheet1
													1995	1996	1997	1998	1999	2000	2001	2002	2003	2004	2005	2006	2007	2008	2009	2010	2011	2012	2013
											Veaux femelles	<1 an	363337	339066	371173	403280	104472	368600	282200	361700	372200	391100	371300	372700	374100	371100	325000	248300	344100	396850	449600
											Génisses	1-2 an	172107	207207	194342	181476	63844	209800	254600	227500	218400	230000	229600	231800	234000	245600	258500	147900	327200	291650	256100
											Primipares	2-3 ans	191230	188370	205087	221804	69648	279400	252200	269800	249900	257600	270900	292050	313200	337400	323000	195000	311800	280900	250000
											Vache	3-9 ans	1070888	1054872	1081946	1109020	313416	1095200	1120400	1107100	1109300	1103900	1096400	1105550	1114700	1141800	1253800	761400	1294300	1268950	1243600
											Vieilles vaches	>9 ans	114738	94185	97502.5	100820	29020	100300	94700	106800	102600	97800	103900	94250	84600	82100	107100	79300	93300	147100	200900
											Veaux males	<1 an	340548	305976	256536	207095	1108464	340900	273300	344100	374100	375800	380200	366950	353700	369900	130600	276100	361300	402400	443500
											Taurillons	1-3 ans	207792	209352	285144	360937	791760	253000	249100	226500	236900	247400	251900	263700	275500	250900	134700	202800	283400	282100	280800
											Taureaux	>3 ans	28860	21472	22570	23668	79176	25400	39000	26100	25200	25200	17500	24400	31300	15200	12600	29400	22600	35550	48500
													2489500	2420500	2514300	2608100	2559800	2672600	2565500	2669600	2688600	2728800	2721700	2751400	2781100	2814000	2545300	1940200	3038000	3105500	3173000
								Matrice de projection										Vecteur de population
								0	0	0.25	0.25	0.24	0	0	0	femelles	veaux	368600	367722	385118	394380	398895	403500	408162	412677	417195	421766	426383	431047	435762	440529
								0.569	0	0	0	0	0	0	0		génisses	209800	209733	209234	219132	224402	226972	229592	232244	234813	237384	239985	242612	245266	247949
								0	0.97	0	0	0	0	0	0		primipares	279400	203506	203441	202957	212558	217670	220162	222704	225277	227769	230262	232785	235334	237908
								0	0	0.97	0.833333	0	0	0	0		vaches	1095200	1.18368e+06	1.1838e+06	1.18384e+06	1.1834e+06	1.19235e+06	1.20477e+06	1.21753e+06	1.23063e+06	1.24404e+06	1.25764e+06	1.27139e+06	1.28529e+06	1.29935e+06
								0	0	0	0.1	0.5	0	0	0		vieilles vaches	100300	159670	198203	217482	227125	231903	235187	238070	240788	243457	246133	248830	251554	254306
								0	0	0.25	0.25	0.24	0	0	0	Mâles	Veaux males	340900	367722	385118	394380	398895	403500	408162	412677	417195	421766	426383	431047	435762	440529
								0	0	0	0	0	0.74	0.5	0		Taurillons	253000	378766	461497	515736	549710	570037	583609	593844	602303	609876	617045	624046	630998	637963
								0	0	0	0	0	0	0.05	0.84		Taureaux	25400	33986	47486.5	62963.6	78676.2	93573.5	107104	119147	129776	139127	147361	154635	161096	166870
																	birth rate overall	36.1418	33.9016	33.4353	32.8361	32.2226	31.8657	31.6353	31.4596	31.3258	31.2228	31.1407	31.0744	31.0202	30.9758
																	Popt total	2.67264e+06	2.90482e+06	3.07394e+06	3.19091e+06	3.2737e+06	3.33954e+06	3.39678e+06	3.44892e+06	3.49801e+06	3.54522e+06	3.59122e+06	3.63642e+06	3.68109e+06	3.72543e+06
																	Taux de croissance		1.08688	1.05822	1.03805	1.02595	1.02011	1.01714	1.01535	1.01423	1.0135	1.01298	1.01259	1.01228	1.01205
